# Supplementary material for: Kidney Dysfunction Is Associated with Thrombosis and Disease Severity in Myeloproliferative Neoplasms: Implications from the German Study Group for MPN Bioregistry
Source: Cancers (Basel). 2021 Aug 13;13(16):4086. doi: 10.3390/cancers13164086 (PMC8393882; doi:10.3390/cancers13164086)
Supplement: Supplementary file 1 [file cancers-13-04086-s001.zip]

Archive with 1 entries (1 files):
- cancers-1281372-supplementary.pdf
